# Supplementary material for: Revascularization Outcome Prediction for A Direct Aspiration-First Pass Technique (ADAPT) from Pre-Treatment Imaging and Machine Learning
Source: Brain Sci. 2021 Oct 5;11(10):1321. doi: 10.3390/brainsci11101321 (PMC8534082; doi:10.3390/brainsci11101321)
Supplement: Supplementary file 1 [file brainsci-11-01321-s001.zip]

Archive with 1 entries (1 files):
- brainsci-1381243-supplementary.pdf
